# Supplementary material for: Studying Venom Toxin Variation Using Accurate Masses from Liquid Chromatography–Mass Spectrometry Coupled with Bioinformatic Tools
Source: Toxins (Basel). 2024 Apr 7;16(4):181. doi: 10.3390/toxins16040181 (PMC11053424; doi:10.3390/toxins16040181)
Supplement: Supplementary file 1 [file toxins-16-00181-s001.zip]

Archive with 4 entries (4 files):
- ExtractionAutomatedData.jl
- ExtractionManualData.jl
- Matrix of Toxins.csv
- Supplementary Material.pdf
