# Supplementary material for: Studying Venom Toxin Variation Using Accurate Masses from Liquid Chromatography–Mass Spectrometry Coupled with Bioinformatic Tools
Source: Toxins (Basel). 2024 Apr 7;16(4):181. doi: 10.3390/toxins16040181 (PMC11053424; doi:10.3390/toxins16040181)
Supplement: Supplementary file 1 [file toxins-16-00181-s001.zip › Matrix of Toxins.csv]

Protein mass	max. m/z	B467	B493	ACB479	ACB485	PN37	PN38	PX13	MP6	MP8	PIN8	PI22	SB22	PAS22	PAS25	PAS32	PF23	PF30	M100	M109	M116	S371	S419	S785	S786	S787	S844	OR4	OR7	OR842	ZOT1	ZOT2
2814.2757	1408.6471	0.0	0.0	0.0	0.0	0.0	0.0	0.0	1.93126e6	0.0	1.60515e6	0.0	0.0	0.0	0.0	0.0	0.0	0.0	0.0	0.0	0.0	0.0	0.0	0.0	0.0	0.0	0.0	0.0	0.0	0.0	0.0	0.0
3014.3905	1508.7027	7.025031e6	7.808821e6	9.225487e6	4.988306e6	1.2608312e7	7.990399e6	0.0	3.65675e6	0.0	6.027449e6	0.0	3.356668e6	0.0	0.0	0.0	783537.0	0.0	0.0	0.0	0.0	0.0	0.0	0.0	0.0	0.0	0.0	0.0	0.0	0.0	0.0	0.0
3425.7648	1714.8915	2.458874e6	0.0	1.248995e6	1.36267e6	7.720814e6	3.20223e6	0.0	8.553281e6	0.0	569084.0	0.0	4.933686e6	0.0	0.0	0.0	0.0	0.0	0.0	0.0	0.0	0.0	0.0	0.0	0.0	0.0	0.0	0.0	0.0	0.0	0.0	0.0
3668.8976	1224.6425	2.664141e6	2.915711e6	1.583482e6	3.837038e6	0.0	0.0	0.0	0.0	0.0	0.0	0.0	1.078678e6	0.0	0.0	0.0	0.0	0.0	0.0	0.0	0.0	0.0	0.0	0.0	0.0	0.0	0.0	0.0	0.0	0.0	0.0	0.0
3858.0143	1287.6804	0.0	0.0	0.0	0.0	1.024267e6	0.0	0.0	2.820196e6	307793.0	0.0	0.0	0.0	0.0	0.0	0.0	0.0	0.0	0.0	0.0	0.0	0.0	0.0	0.0	0.0	0.0	0.0	0.0	0.0	0.0	0.0	0.0
4101.1461	1368.7253	0.0	1.972632e6	0.0	0.0	1.55536e6	0.0	0.0	1.556171e6	0.0	0.0	2.583052e6	0.0	0.0	0.0	0.0	0.0	0.0	0.0	0.0	0.0	0.0	0.0	0.0	0.0	0.0	0.0	0.0	0.0	0.0	0.0	0.0
4110.0145	1371.6817	0.0	0.0	0.0	0.0	0.0	0.0	0.0	0.0	0.0	0.0	0.0	0.0	0.0	0.0	0.0	0.0	0.0	0.0	3.09456e6	0.0	0.0	0.0	0.0	0.0	0.0	0.0	0.0	0.0	0.0	0.0	0.0
5597.5262	1867.8528	0.0	0.0	0.0	0.0	0.0	0.0	0.0	0.0	0.0	0.0	0.0	0.0	0.0	0.0	0.0	0.0	0.0	7.087748e6	0.0	0.0	0.0	0.0	0.0	0.0	0.0	0.0	0.0	0.0	0.0	0.0	0.0
5964.6924	1990.5754	0.0	0.0	0.0	0.0	0.0	0.0	0.0	0.0	0.0	0.0	0.0	0.0	0.0	0.0	0.0	0.0	0.0	0.0	0.0	0.0	2.097867e6	0.0	4.141725e6	5.052456e6	1.538223e6	0.0	0.0	0.0	0.0	0.0	0.0
6078.8204	1521.7163	0.0	0.0	0.0	0.0	0.0	0.0	0.0	0.0	0.0	0.0	0.0	0.0	8.577595e6	0.0	0.0	0.0	0.0	0.0	0.0	0.0	0.0	0.0	0.0	0.0	0.0	0.0	0.0	0.0	0.0	0.0	0.0
6178.8772	1546.7306	0.0	0.0	0.0	0.0	0.0	0.0	0.0	0.0	0.0	0.0	0.0	0.0	0.0	0.0	0.0	7.902859e6	0.0	0.0	0.0	0.0	0.0	0.0	0.0	0.0	0.0	0.0	0.0	0.0	0.0	0.0	0.0
6195.7499	1550.9487	0.0	0.0	0.0	0.0	0.0	0.0	0.0	0.0	0.0	0.0	0.0	0.0	0.0	0.0	0.0	7.2935432e7	0.0	0.0	0.0	0.0	0.0	0.0	0.0	0.0	0.0	0.0	0.0	0.0	0.0	0.0	0.0
6214.7253	1555.6931	0.0	0.0	0.0	0.0	0.0	0.0	0.0	0.0	0.0	0.0	2.583052e6	0.0	1.2300934e7	0.0	5.875195e6	0.0	5.2395056e7	0.0	0.0	0.0	0.0	0.0	0.0	0.0	0.0	0.0	0.0	0.0	0.0	0.0	0.0
6228.746	2078.5938	0.0	0.0	0.0	1.676837e6	0.0	0.0	0.0	0.0	0.0	0.0	8.480428e6	0.0	0.0	0.0	0.0	0.0	0.0	0.0	0.0	0.0	0.0	0.0	0.0	0.0	0.0	0.0	0.0	0.0	0.0	0.0	0.0
6273.7117	1570.4392	0.0	0.0	0.0	0.0	0.0	0.0	1.6692824e7	0.0	0.0	0.0	0.0	0.0	0.0	0.0	0.0	0.0	0.0	0.0	0.0	0.0	0.0	0.0	0.0	0.0	0.0	0.0	0.0	0.0	0.0	0.0	0.0
6284.7874	1573.208	0.0	0.0	0.0	0.0	0.0	0.0	3.5246448e7	0.0	0.0	0.0	0.0	0.0	0.0	0.0	0.0	0.0	0.0	0.0	0.0	0.0	0.0	0.0	0.0	0.0	0.0	0.0	0.0	0.0	0.0	0.0	0.0
6292.8311	1575.2201	0.0	0.0	0.0	0.0	0.0	0.0	0.0	0.0	0.0	0.0	0.0	0.0	1.3945604e7	0.0	0.0	0.0	4.9491328e7	0.0	0.0	0.0	0.0	0.0	0.0	0.0	0.0	0.0	0.0	0.0	0.0	0.0	0.0
6308.8255	1579.2193	0.0	0.0	0.0	1.6600667e7	0.0	0.0	0.0	0.0	0.0	0.0	1.2740557e7	0.0	0.0	0.0	3.306199e6	0.0	0.0	0.0	0.0	0.0	0.0	0.0	0.0	0.0	0.0	0.0	0.0	0.0	0.0	0.0	0.0
6338.857	2115.2962	0.0	0.0	0.0	2.830175e6	0.0	0.0	0.0	0.0	0.0	0.0	1.2740557e7	0.0	0.0	0.0	0.0	0.0	0.0	0.0	0.0	0.0	0.0	0.0	0.0	0.0	0.0	0.0	0.0	0.0	0.0	0.0	0.0
6345.802	1588.4618	0.0	0.0	9.630096e6	0.0	0.0	0.0	0.0	0.0	0.0	0.0	0.0	0.0	0.0	0.0	0.0	0.0	0.0	0.0	0.0	0.0	0.0	0.0	0.0	0.0	0.0	0.0	0.0	0.0	0.0	0.0	0.0
6353.8522	1590.474	0.0	0.0	0.0	0.0	0.0	0.0	0.0	0.0	0.0	0.0	1.2075806e7	0.0	0.0	0.0	1.2253244e7	0.0	0.0	0.0	0.0	0.0	0.0	0.0	0.0	0.0	0.0	0.0	0.0	0.0	0.0	0.0	0.0
6389.8592	1599.2262	0.0	0.0	0.0	0.0	0.0	0.0	0.0	0.0	0.0	0.0	0.0	0.0	0.0	0.0	0.0	0.0	0.0	0.0	0.0	0.0	0.0	3.308913e6	6.839474e6	3.534469e6	0.0	0.0	1.246441e6	3.367541e6	3.470581e6	0.0	0.0
6404.8866	1603.2327	0.0	0.0	0.0	0.0	0.0	0.0	0.0	0.0	0.0	0.0	0.0	0.0	0.0	0.0	1.6127824e7	0.0	0.0	0.0	0.0	0.0	0.0	0.0	0.0	0.0	0.0	0.0	0.0	0.0	0.0	0.0	0.0
6440.7732	2149.2692	0.0	0.0	0.0	0.0	0.0	0.0	0.0	0.0	0.0	0.0	0.0	8.025393e6	0.0	0.0	0.0	0.0	0.0	0.0	0.0	0.0	0.0	0.0	0.0	0.0	0.0	0.0	0.0	0.0	0.0	0.0	0.0
6442.7213	1612.9422	0.0	0.0	0.0	0.0	0.0	0.0	0.0	0.0	0.0	0.0	0.0	0.0	1.356985e6	0.0	0.0	6.69685e6	0.0	0.0	0.0	0.0	0.0	0.0	0.0	0.0	0.0	0.0	0.0	0.0	0.0	0.0	0.0
6490.8514	1623.9374	0.0	6.514334e6	6.467887e6	8.015565e6	0.0	0.0	0.0	0.0	0.0	0.0	3.021011e6	0.0	0.0	4.088786e6	0.0	0.0	0.0	0.0	0.0	0.0	0.0	0.0	0.0	0.0	0.0	0.0	0.0	0.0	0.0	0.0	0.0
6495.8405	1625.9714	0.0	0.0	0.0	0.0	0.0	1.063431e7	0.0	0.0	1.0139377e7	0.0	0.0	0.0	0.0	0.0	0.0	5.68429e6	0.0	0.0	0.0	0.0	0.0	0.0	0.0	0.0	0.0	0.0	0.0	0.0	0.0	0.0	0.0
6500.7264	1627.1931	0.0	0.0	0.0	0.0	0.0	0.0	0.0	6.607683e6	0.0	0.0	0.0	0.0	0.0	0.0	0.0	0.0	0.0	0.0	0.0	0.0	0.0	0.0	0.0	0.0	0.0	0.0	0.0	0.0	0.0	0.0	0.0
6510.8449	1629.7227	0.0	0.0	0.0	0.0	0.0	0.0	0.0	6.607683e6	6.353454e6	0.0	0.0	0.0	0.0	0.0	0.0	0.0	6.601101e6	0.0	0.0	0.0	0.0	0.0	0.0	0.0	0.0	0.0	0.0	0.0	0.0	0.0	0.0
6519.6416	1631.9216	0.0	0.0	0.0	0.0	0.0	0.0	0.0	0.0	0.0	0.0	1.2154899e7	0.0	9.362716e6	4.088786e6	3.408028e6	0.0	0.0	0.0	0.0	0.0	0.0	0.0	0.0	0.0	0.0	0.0	0.0	0.0	0.0	0.0	0.0
6536.7642	2181.2676	0.0	0.0	0.0	0.0	0.0	0.0	0.0	0.0	0.0	0.0	0.0	0.0	0.0	0.0	0.0	0.0	0.0	0.0	4.94988e6	6.348795e6	0.0	1.0241022e7	0.0	0.0	1.836518e6	0.0	2.013304e6	0.0	3.230743e6	0.0	0.0
6537.7218	2181.5854	0.0	3.518464e6	0.0	4.455381e6	0.0	0.0	0.0	0.0	0.0	5.784671e6	0.0	0.0	0.0	0.0	0.0	0.0	0.0	0.0	0.0	0.0	0.0	0.0	0.0	0.0	0.0	0.0	0.0	0.0	0.0	0.0	0.0
6540.7469	2182.5937	0.0	0.0	0.0	0.0	0.0	7.625047e6	0.0	0.0	0.0	0.0	0.0	0.0	0.0	0.0	0.0	0.0	0.0	0.0	0.0	0.0	0.0	0.0	0.0	0.0	0.0	0.0	0.0	0.0	0.0	0.0	0.0
6542.7887	1637.4527	0.0	2.0383446e7	0.0	4.455381e6	0.0	0.0	0.0	0.0	0.0	0.0	3.470322e6	0.0	0.0	0.0	0.0	7.883667e6	0.0	0.0	0.0	0.0	0.0	0.0	0.0	0.0	0.0	0.0	0.0	0.0	0.0	0.0	0.0
6550.8558	2185.9635	0.0	0.0	0.0	0.0	0.0	0.0	0.0	0.0	0.0	0.0	0.0	1.58629e7	0.0	0.0	0.0	0.0	0.0	0.0	0.0	0.0	0.0	0.0	0.0	0.0	0.0	0.0	0.0	0.0	0.0	0.0	0.0
6560.7878	1642.208	1.6285881e7	0.0	0.0	0.0	0.0	0.0	0.0	0.0	0.0	0.0	0.0	1.0151457e7	0.0	0.0	0.0	0.0	0.0	0.0	0.0	0.0	0.0	0.0	0.0	0.0	0.0	0.0	0.0	0.0	0.0	0.0	0.0
6564.7789	1643.2063	0.0	0.0	0.0	0.0	5.60996e6	0.0	0.0	0.0	0.0	0.0	0.0	0.0	0.0	0.0	0.0	0.0	0.0	0.0	0.0	0.0	0.0	0.0	0.0	0.0	0.0	0.0	0.0	0.0	0.0	0.0	0.0
6638.8176	1661.716	0.0	0.0	0.0	0.0	0.0	0.0	0.0	1.4634248e7	1.6723583e7	3.459784e6	0.0	0.0	0.0	0.0	0.0	0.0	0.0	0.0	0.0	0.0	0.0	0.0	0.0	0.0	0.0	0.0	0.0	0.0	0.0	0.0	0.0
6644.7628	1663.4515	0.0	0.0	0.0	0.0	0.0	0.0	0.0	0.0	0.0	1.024113e6	0.0	0.0	0.0	0.0	0.0	0.0	0.0	0.0	0.0	0.0	0.0	0.0	0.0	0.0	0.0	0.0	0.0	0.0	0.0	0.0	0.0
6651.8758	1664.9829	0.0	0.0	0.0	0.0	0.0	3.6533496e7	0.0	0.0	4.4556472e7	0.0	0.0	0.0	0.0	0.0	0.0	0.0	0.0	0.0	0.0	0.0	0.0	0.0	0.0	0.0	0.0	0.0	0.0	0.0	0.0	0.0	0.0
6656.9819	1666.2567	0.0	0.0	0.0	0.0	0.0	0.0	0.0	0.0	0.0	0.0	0.0	0.0	0.0	0.0	0.0	0.0	0.0	0.0	0.0	0.0	1.315888e6	970721.0	0.0	0.0	0.0	0.0	0.0	0.0	0.0	0.0	0.0
6662.0761	1667.5298	0.0	0.0	0.0	0.0	0.0	0.0	8.700612e6	0.0	0.0	0.0	0.0	0.0	0.0	0.0	0.0	0.0	0.0	0.0	0.0	0.0	0.0	0.0	0.0	0.0	0.0	0.0	0.0	0.0	0.0	0.0	0.0
6662.9029	1667.737	0.0	0.0	0.0	0.0	0.0	0.0	0.0	0.0	0.0	0.0	0.0	0.0	0.0	0.0	0.0	0.0	0.0	0.0	0.0	0.0	0.0	0.0	0.0	0.0	0.0	7.824952e6	0.0	0.0	0.0	0.0	0.0
6665.046	1668.2736	3.088683e6	3.294906e6	5.526728e6	0.0	0.0	0.0	0.0	0.0	0.0	0.0	0.0	0.0	0.0	0.0	0.0	0.0	0.0	0.0	0.0	0.0	0.0	0.0	0.0	0.0	0.0	0.0	0.0	0.0	0.0	0.0	0.0
6671.0336	1670.016	0.0	0.0	0.0	0.0	0.0	0.0	0.0	0.0	0.0	0.0	0.0	0.0	0.0	0.0	0.0	0.0	0.0	2.905553e6	1.550664e6	0.0	0.0	0.0	0.0	148970.0	0.0	0.0	6.439457e6	735151.0	6.698587e6	0.0	0.0
6680.8785	1672.2315	0.0	6.494181e6	1.6606357e7	2.4032046e7	0.0	1.788794e6	0.0	0.0	0.0	0.0	3.6769764e7	0.0	2.051936e7	1.5598464e7	0.0	1.85514e7	1.3302254e7	0.0	0.0	0.0	0.0	0.0	0.0	0.0	0.0	0.0	0.0	0.0	0.0	0.0	0.0
6686.8956	1673.484	3.972943e6	0.0	0.0	0.0	0.0	0.0	0.0	0.0	0.0	0.0	0.0	0.0	0.0	0.0	0.0	0.0	0.0	0.0	0.0	0.0	0.0	0.0	0.0	0.0	0.0	0.0	0.0	0.0	0.0	0.0	0.0
6692.9139	1675.2392	0.0	0.0	0.0	0.0	0.0	0.0	0.0	0.0	0.0	0.0	0.0	0.0	0.0	0.0	0.0	0.0	0.0	0.0	0.0	0.0	0.0	0.0	0.0	0.0	0.0	0.0	0.0	0.0	0.0	1.20184e6	4.3617416e7
6697.9136	1676.2395	0.0	0.0	0.0	0.0	0.0	0.0	0.0	0.0	0.0	0.0	0.0	0.0	0.0	0.0	0.0	0.0	0.0	0.0	0.0	0.0	0.0	0.0	0.0	0.0	0.0	243948.0	0.0	0.0	0.0	4.6855932e7	4.3617416e7
6704.9435	1678.2482	0.0	0.0	0.0	0.0	0.0	0.0	0.0	0.0	0.0	0.0	0.0	0.0	0.0	0.0	0.0	0.0	0.0	0.0	1.5344336e7	2.5165646e7	0.0	0.0	0.0	0.0	0.0	0.0	0.0	0.0	0.0	3.0033074e7	0.0
6706.1519	1678.549	0.0	0.0	0.0	0.0	0.0	0.0	2.1477396e7	0.0	0.0	0.0	0.0	0.0	3.645151e6	5.914896e6	1.016213e7	0.0	0.0	0.0	0.0	0.0	0.0	0.0	0.0	0.0	0.0	0.0	0.0	0.0	0.0	0.0	0.0
6712.911	1680.2386	702689.0	0.0	0.0	0.0	0.0	0.0	0.0	0.0	0.0	0.0	0.0	0.0	0.0	0.0	0.0	0.0	0.0	0.0	0.0	0.0	0.0	0.0	0.0	0.0	0.0	0.0	0.0	0.0	0.0	0.0	0.0
6723.8999	1682.9865	0.0	0.0	0.0	0.0	0.0	0.0	0.0	0.0	0.0	0.0	0.0	0.0	0.0	0.0	0.0	0.0	0.0	0.0	599649.0	0.0	0.0	0.0	0.0	0.0	3.248524e6	0.0	0.0	0.0	0.0	6.4019144e7	4.531842e7
6728.0183	1684.0155	0.0	0.0	0.0	0.0	0.0	0.0	0.0	0.0	0.0	0.0	0.0	0.0	0.0	0.0	0.0	0.0	0.0	0.0	0.0	0.0	559206.0	4.288208e6	0.0	0.0	0.0	0.0	0.0	0.0	0.0	0.0	0.0
6738.8706	1686.7288	0.0	0.0	0.0	0.0	0.0	0.0	1.2862809e7	0.0	0.0	0.0	0.0	0.0	0.0	0.0	0.0	0.0	0.0	0.0	0.0	0.0	0.0	0.0	0.0	0.0	0.0	0.0	0.0	0.0	0.0	0.0	0.0
6742.07	1687.2782	0.0	0.0	0.0	0.0	0.0	0.0	0.0	0.0	0.0	0.0	0.0	0.0	0.0	0.0	0.0	0.0	0.0	0.0	0.0	0.0	0.0	0.0	952619.0	3.112711e6	253303.0	0.0	253748.0	1.602625e6	1.018368e6	0.0	0.0
6777.0101	1696.2637	0.0	0.0	0.0	0.0	0.0	0.0	0.0	0.0	0.0	0.0	0.0	0.0	0.0	0.0	0.0	0.0	0.0	0.0	0.0	0.0	2.81267e7	1.3249654e7	2.6635902e7	1.5167974e7	1.4634864e7	0.0	0.0	0.0	2.7431362e7	0.0	0.0
6777.8993	1696.4858	0.0	0.0	0.0	0.0	0.0	0.0	0.0	0.0	0.0	4.2302752e7	0.0	0.0	0.0	0.0	0.0	0.0	0.0	0.0	0.0	0.0	0.0	0.0	0.0	0.0	0.0	0.0	0.0	0.0	0.0	0.0	0.0
6782.8921	1697.7348	0.0	0.0	0.0	0.0	0.0	0.0	0.0	0.0	0.0	0.0	0.0	0.0	0.0	0.0	0.0	0.0	0.0	1.2603254e7	8.642152e6	0.0	8.266332e6	1.9123254e7	7.862952e6	1.5167974e7	1.4634864e7	1.0053621e7	2.448863e6	7.335513e6	2.653142e6	0.0	0.0
6812.9219	1705.2417	0.0	0.0	0.0	0.0	0.0	0.0	0.0	0.0	0.0	0.0	0.0	1.9181476e7	0.0	0.0	0.0	0.0	0.0	0.0	0.0	0.0	0.0	0.0	0.0	0.0	0.0	0.0	0.0	0.0	0.0	0.0	0.0
6827.7625	1708.9533	1.0878612e7	6.845869e6	9.061568e6	4.299834e6	0.0	0.0	0.0	0.0	0.0	0.0	4.411661e6	0.0	0.0	0.0	4.969204e6	0.0	0.0	0.0	0.0	0.0	0.0	0.0	0.0	0.0	0.0	0.0	0.0	0.0	0.0	0.0	0.0
6838.7896	1711.7088	0.0	0.0	0.0	0.0	0.0	3.20223e6	0.0	8.553281e6	0.0	0.0	0.0	112183.0	416701.0	0.0	0.0	636460.0	1.299602e6	0.0	0.0	0.0	0.0	0.0	0.0	0.0	0.0	0.0	0.0	0.0	0.0	0.0	0.0
6852.8115	1714.9621	0.0	0.0	0.0	0.0	7.720814e6	0.0	0.0	0.0	0.0	0.0	0.0	0.0	0.0	0.0	0.0	0.0	0.0	0.0	0.0	0.0	0.0	0.0	0.0	0.0	0.0	0.0	0.0	0.0	0.0	0.0	0.0
6855.7892	1716.0499	0.0	0.0	0.0	0.0	0.0	0.0	0.0	0.0	0.0	1.033825e6	0.0	0.0	0.0	0.0	0.0	0.0	0.0	0.0	0.0	0.0	0.0	0.0	0.0	0.0	0.0	0.0	0.0	0.0	0.0	0.0	0.0
6856.8552	1716.227	0.0	0.0	0.0	0.0	0.0	0.0	0.0	0.0	0.0	0.0	0.0	0.0	0.0	0.0	0.0	0.0	0.0	5.593812e6	2.782123e6	5.167994e6	0.0	0.0	1.242567e6	5.531926e6	0.0	0.0	0.0	0.0	0.0	0.0	0.0
6879.1545	1722.0508	0.0	0.0	0.0	0.0	0.0	0.0	0.0	0.0	0.0	0.0	0.0	0.0	0.0	0.0	0.0	0.0	0.0	5.593812e6	2.517327e6	5.167994e6	0.0	0.0	0.0	0.0	0.0	0.0	892756.0	0.0	8.393261e6	0.0	0.0
6931.8962	1734.986	0.0	0.0	0.0	0.0	0.0	0.0	0.0	0.0	0.0	0.0	0.0	0.0	0.0	0.0	0.0	0.0	0.0	0.0	0.0	0.0	483766.0	52917.0	659700.0	342096.0	1.660564e6	1.162096e6	5.042493e6	1.053494e6	1.885369e6	0.0	0.0
6935.852	1736.2247	0.0	0.0	0.0	0.0	0.0	0.0	0.0	0.0	0.0	9.258624e6	0.0	0.0	0.0	0.0	0.0	0.0	0.0	0.0	0.0	0.0	0.0	0.0	0.0	0.0	0.0	0.0	0.0	0.0	0.0	0.0	0.0
7065.1493	1768.299	0.0	0.0	0.0	0.0	0.0	0.0	0.0	0.0	0.0	0.0	0.0	0.0	0.0	1.8904426e7	0.0	0.0	0.0	0.0	0.0	0.0	0.0	0.0	0.0	0.0	0.0	0.0	0.0	0.0	0.0	0.0	0.0
7090.29	1774.8349	0.0	0.0	0.0	0.0	0.0	0.0	0.0	0.0	0.0	0.0	0.0	0.0	0.0	0.0	0.0	0.0	0.0	0.0	0.0	0.0	0.0	0.0	0.0	0.0	0.0	0.0	8.089953e6	686855.0	6.354579e6	0.0	0.0
7106.2135	1778.5648	0.0	0.0	0.0	0.0	0.0	0.0	0.0	2.8946278e7	0.0	0.0	0.0	0.0	0.0	0.0	0.0	0.0	0.0	0.0	0.0	0.0	0.0	0.0	0.0	0.0	0.0	0.0	0.0	0.0	0.0	0.0	0.0
7117.3008	1781.3362	0.0	0.0	0.0	0.0	0.0	0.0	0.0	0.0	0.0	0.0	0.0	0.0	0.0	0.0	0.0	0.0	0.0	0.0	0.0	0.0	0.0	0.0	0.0	0.0	0.0	7.917017e6	0.0	0.0	0.0	0.0	0.0
7131.3593	1784.8513	0.0	0.0	0.0	0.0	0.0	0.0	0.0	0.0	0.0	0.0	0.0	0.0	0.0	0.0	0.0	0.0	0.0	0.0	0.0	0.0	0.0	0.0	2.689364e6	1.768178e6	0.0	0.0	0.0	0.0	0.0	0.0	0.0
7177.2618	1796.8281	0.0	0.0	0.0	0.0	0.0	0.0	7.301408e6	0.0	0.0	0.0	0.0	0.0	0.0	0.0	0.0	0.0	0.0	0.0	0.0	0.0	0.0	0.0	0.0	0.0	0.0	0.0	0.0	0.0	0.0	0.0	0.0
7203.2418	1802.8216	0.0	0.0	0.0	0.0	0.0	0.0	0.0	0.0	0.0	0.0	0.0	0.0	0.0	3.709762e7	0.0	0.0	0.0	0.0	0.0	0.0	0.0	0.0	0.0	0.0	0.0	0.0	0.0	0.0	0.0	0.0	0.0
7218.3919	1806.609	0.0	0.0	0.0	0.0	0.0	0.0	0.0	0.0	0.0	0.0	0.0	0.0	0.0	0.0	0.0	0.0	0.0	0.0	0.0	0.0	0.0	6.355418e6	5.149865e6	6.875057e6	0.0	0.0	1.1266709e7	0.0	1.5470371e7	0.0	0.0
7244.306	1813.0873	0.0	0.0	0.0	0.0	0.0	0.0	0.0	669184.0	0.0	0.0	0.0	0.0	0.0	0.0	0.0	0.0	0.0	0.0	0.0	0.0	0.0	0.0	0.0	0.0	0.0	0.0	0.0	0.0	0.0	0.0	0.0
7245.3994	1813.3609	0.0	0.0	0.0	0.0	0.0	0.0	0.0	0.0	0.0	0.0	0.0	0.0	0.0	0.0	0.0	0.0	0.0	0.0	0.0	0.0	0.0	0.0	0.0	0.0	0.0	9.667891e6	0.0	0.0	0.0	0.0	0.0
7259.4449	1817.3233	0.0	0.0	0.0	0.0	0.0	0.0	0.0	0.0	0.0	0.0	0.0	0.0	0.0	0.0	0.0	0.0	0.0	0.0	0.0	0.0	6.067782e6	0.0	6.919436e6	1.0504577e7	6.417199e6	0.0	0.0	0.0	0.0	0.0	0.0
7290.2574	1824.5754	0.0	0.0	0.0	0.0	0.0	4.2411108e7	0.0	0.0	0.0	0.0	0.0	0.0	0.0	0.0	0.0	0.0	0.0	0.0	0.0	0.0	0.0	0.0	0.0	0.0	0.0	0.0	0.0	0.0	0.0	0.0	0.0
7300.3025	1827.5886	0.0	0.0	0.0	0.0	0.0	0.0	0.0	728952.0	0.0	0.0	0.0	0.0	0.0	0.0	0.0	0.0	0.0	0.0	0.0	0.0	0.0	0.0	0.0	0.0	0.0	0.0	0.0	0.0	0.0	0.0	0.0
7335.1315	1838.3031	0.0	0.0	0.0	0.0	0.0	0.0	0.0	0.0	1.6540941e7	0.0	0.0	0.0	0.0	0.0	0.0	0.0	0.0	0.0	0.0	0.0	0.0	0.0	0.0	0.0	0.0	0.0	0.0	0.0	0.0	0.0	0.0
7344.1618	1838.0514	0.0	0.0	0.0	0.0	1.1063e6	0.0	0.0	0.0	0.0	0.0	0.0	0.0	0.0	0.0	0.0	0.0	0.0	0.0	0.0	0.0	0.0	0.0	0.0	0.0	0.0	0.0	0.0	0.0	0.0	0.0	0.0
7346.255	1839.0765	0.0	0.0	0.0	0.0	0.0	5.313457e6	0.0	0.0	0.0	0.0	0.0	0.0	0.0	0.0	0.0	0.0	0.0	0.0	0.0	0.0	0.0	0.0	0.0	0.0	0.0	0.0	0.0	0.0	0.0	0.0	0.0
7357.1961	1841.3106	0.0	0.0	0.0	0.0	0.0	0.0	0.0	0.0	0.0	0.0	6.775919e6	0.0	0.0	0.0	2.8528204e7	0.0	0.0	0.0	0.0	0.0	0.0	0.0	0.0	0.0	0.0	0.0	0.0	0.0	0.0	0.0	0.0
7392.2821	1850.3318	0.0	0.0	0.0	0.0	3.2976542e7	0.0	0.0	0.0	2.74944e7	0.0	0.0	0.0	0.0	0.0	0.0	0.0	0.0	0.0	0.0	0.0	0.0	0.0	0.0	0.0	0.0	0.0	0.0	0.0	0.0	0.0	0.0
7405.4169	1853.1144	0.0	0.0	0.0	0.0	0.0	0.0	3.5694108e7	0.0	0.0	0.0	0.0	0.0	0.0	0.0	0.0	0.0	0.0	0.0	0.0	0.0	0.0	0.0	0.0	0.0	0.0	0.0	0.0	0.0	0.0	0.0	0.0
7502.4962	1877.8873	0.0	0.0	314148.0	0.0	0.0	0.0	0.0	0.0	0.0	0.0	0.0	0.0	0.0	0.0	0.0	0.0	0.0	0.0	0.0	0.0	0.0	0.0	0.0	0.0	0.0	0.0	0.0	0.0	0.0	0.0	0.0
7639.5622	1912.1519	0.0	0.0	1.7339734e7	2.848468e6	0.0	0.0	0.0	0.0	0.0	0.0	4.569476e6	0.0	0.0	0.0	0.0	0.0	0.0	0.0	0.0	0.0	0.0	0.0	0.0	0.0	0.0	0.0	0.0	0.0	0.0	0.0	0.0
7715.5087	1930.8891	0.0	4.818065e6	0.0	0.0	0.0	0.0	0.0	0.0	0.0	0.0	0.0	0.0	0.0	0.0	0.0	0.0	0.0	0.0	0.0	0.0	0.0	0.0	0.0	0.0	0.0	0.0	0.0	0.0	0.0	0.0	0.0
7718.5599	1931.9011	0.0	0.0	0.0	0.0	0.0	0.0	0.0	0.0	0.0	0.0	0.0	0.0	0.0	0.0	0.0	0.0	0.0	0.0	0.0	0.0	0.0	0.0	0.0	0.0	0.0	0.0	0.0	0.0	0.0	4.825912e6	2.2395592e7
7784.4684	1948.3785	0.0	0.0	0.0	0.0	0.0	0.0	0.0	0.0	0.0	0.0	0.0	0.0	1.3012594e7	0.0	0.0	0.0	0.0	0.0	0.0	0.0	0.0	0.0	0.0	0.0	0.0	0.0	0.0	0.0	0.0	0.0	0.0
7826.53	1958.8941	0.0	0.0	0.0	0.0	787319.0	0.0	0.0	0.0	0.0	0.0	839816.0	0.0	361790.0	0.0	5.428599e6	0.0	1.0602388e7	0.0	0.0	0.0	0.0	0.0	0.0	0.0	0.0	0.0	0.0	0.0	0.0	0.0	0.0
7842.5336	1963.1457	0.0	0.0	0.0	0.0	0.0	0.0	0.0	0.0	0.0	0.0	0.0	0.0	0.0	0.0	0.0	0.0	667432.0	0.0	0.0	0.0	0.0	0.0	0.0	0.0	0.0	0.0	0.0	0.0	0.0	0.0	0.0
7853.5907	1965.6588	0.0	0.0	0.0	0.0	0.0	0.0	0.0	0.0	9.808717e6	0.0	0.0	0.0	0.0	0.0	0.0	0.0	0.0	0.0	0.0	0.0	0.0	0.0	0.0	0.0	0.0	0.0	0.0	0.0	0.0	0.0	0.0
7856.5927	1966.41	0.0	0.0	0.0	0.0	1.739277e6	0.0	0.0	0.0	0.0	0.0	0.0	0.0	0.0	0.0	0.0	0.0	0.0	0.0	0.0	0.0	0.0	0.0	0.0	0.0	0.0	0.0	0.0	0.0	0.0	0.0	0.0
7871.6086	1970.164	0.0	1.8695002e7	0.0	2.117695e6	0.0	0.0	0.0	0.0	0.0	0.0	0.0	1.575523e7	0.0	0.0	0.0	0.0	0.0	0.0	0.0	0.0	0.0	0.0	0.0	0.0	0.0	0.0	0.0	0.0	0.0	0.0	0.0
7882.549	1973.15	0.0	0.0	0.0	0.0	6.101613e6	0.0	0.0	0.0	0.0	0.0	0.0	0.0	9.3650616e7	0.0	8.735652e6	2.0685468e7	0.0	0.0	0.0	0.0	0.0	0.0	0.0	0.0	0.0	0.0	0.0	0.0	0.0	0.0	0.0
7884.5542	1973.4008	0.0	0.0	0.0	0.0	0.0	0.0	0.0	0.0	0.0	0.0	1.2740557e7	0.0	9.3650616e7	0.0	0.0	0.0	2.411769e7	0.0	0.0	0.0	0.0	0.0	0.0	0.0	0.0	0.0	0.0	0.0	0.0	0.0	0.0
7886.5739	1973.6543	0.0	1.0969996e7	840998.0	2.111347e6	0.0	0.0	0.0	0.0	0.0	0.0	0.0	0.0	0.0	0.0	0.0	2.0685468e7	0.0	0.0	0.0	0.0	0.0	0.0	0.0	0.0	0.0	0.0	0.0	0.0	0.0	0.0	0.0
7898.5498	1976.8984	0.0	0.0	0.0	0.0	0.0	0.0	0.0	0.0	0.0	0.0	0.0	0.0	0.0	0.0	1.496198e6	0.0	0.0	0.0	0.0	0.0	0.0	0.0	0.0	0.0	0.0	0.0	0.0	0.0	0.0	0.0	0.0
7905.7074	1978.6914	0.0	0.0	0.0	0.0	0.0	0.0	0.0	0.0	0.0	0.0	0.0	0.0	0.0	0.0	0.0	0.0	0.0	0.0	0.0	0.0	0.0	0.0	0.0	0.0	0.0	4.1635e6	3.11307e6	3.232265e6	0.0	0.0	0.0
7912.5628	1980.1516	0.0	0.0	0.0	0.0	0.0	0.0	0.0	0.0	0.0	0.0	0.0	0.0	5.3336056e7	0.0	3.233077e7	122993.0	0.0	0.0	0.0	0.0	0.0	0.0	0.0	0.0	0.0	0.0	0.0	0.0	0.0	0.0	0.0
7914.6196	1980.9157	0.0	0.0	0.0	0.0	1.6214137e7	0.0	0.0	0.0	0.0	0.0	0.0	0.0	0.0	0.0	0.0	0.0	0.0	0.0	0.0	0.0	0.0	0.0	0.0	0.0	0.0	0.0	0.0	0.0	0.0	0.0	0.0
7927.6236	1984.4196	0.0	0.0	0.0	1.9952332e7	0.0	0.0	0.0	0.0	0.0	0.0	0.0	0.0	0.0	8.0671648e7	0.0	0.0	0.0	0.0	0.0	0.0	0.0	0.0	0.0	0.0	0.0	0.0	0.0	0.0	0.0	0.0	0.0
7931.0	1985.1497	0.0	0.0	0.0	0.0	0.0	0.0	0.0	0.0	0.0	0.0	0.0	0.0	0.0	0.0	0.0	0.0	0.0	4.853889e6	1.575189e6	0.0	0.0	0.0	0.0	0.0	0.0	0.0	0.0	0.0	0.0	0.0	0.0
7942.5882	1988.1591	0.0	0.0	76610.0	9.798768e6	0.0	0.0	0.0	0.0	0.0	0.0	0.0	0.0	0.0	1.055084e6	0.0	0.0	0.0	0.0	0.0	0.0	0.0	0.0	0.0	0.0	0.0	0.0	0.0	0.0	0.0	0.0	0.0
7960.0	1991.9183	0.0	0.0	0.0	0.0	0.0	0.0	0.0	0.0	0.0	0.0	0.0	0.0	0.0	0.0	0.0	0.0	0.0	8.932575e6	2.7866324e7	0.0	0.0	0.0	0.0	0.0	0.0	0.0	0.0	0.0	0.0	0.0	0.0
8001.6571	2002.6753	0.0	0.0	0.0	0.0	0.0	0.0	0.0	0.0	0.0	0.0	0.0	0.0	0.0	0.0	0.0	0.0	0.0	0.0	0.0	4.984288e6	0.0	0.0	0.0	0.0	0.0	0.0	0.0	0.0	0.0	1.7127776e7	2.307549e7
8005.6634	2003.6768	0.0	0.0	0.0	0.0	0.0	0.0	0.0	0.0	4.510027e6	0.0	0.0	0.0	0.0	0.0	0.0	0.0	0.0	0.0	0.0	0.0	0.0	0.0	0.0	0.0	0.0	0.0	0.0	0.0	0.0	0.0	0.0
8294.2402	2075.5698	1.301447e6	3.764567e6	0.0	4.988306e6	0.0	0.0	0.0	0.0	0.0	0.0	1.128643e6	0.0	0.0	0.0	0.0	0.0	0.0	0.0	0.0	0.0	0.0	0.0	0.0	0.0	0.0	0.0	0.0	0.0	0.0	0.0	0.0
8450.3386	2114.8447	0.0	9.864345e6	0.0	0.0	2.100052e6	0.0	0.0	0.0	1.609666e6	0.0	0.0	0.0	0.0	0.0	0.0	0.0	0.0	0.0	0.0	0.0	0.0	0.0	0.0	0.0	0.0	0.0	0.0	0.0	0.0	0.0	0.0
12548.4076	2512.0942	0.0	0.0	0.0	0.0	0.0	0.0	1.6692824e7	0.0	0.0	0.0	0.0	0.0	0.0	0.0	0.0	0.0	0.0	0.0	0.0	0.0	0.0	0.0	0.0	0.0	0.0	0.0	0.0	0.0	0.0	0.0	0.0
12570.5602	2516.5243	0.0	0.0	0.0	0.0	0.0	0.0	1.6692824e7	0.0	0.0	0.0	0.0	0.0	0.0	0.0	0.0	0.0	0.0	0.0	0.0	0.0	0.0	0.0	0.0	0.0	0.0	0.0	0.0	0.0	0.0	0.0	0.0
12586.6567	2519.7439	0.0	0.0	0.0	0.0	0.0	0.0	0.0	0.0	0.0	0.0	0.0	0.0	1.3945604e7	0.0	0.0	0.0	667432.0	0.0	0.0	0.0	0.0	0.0	0.0	0.0	0.0	0.0	0.0	0.0	0.0	0.0	0.0
12618.6373	2526.1401	0.0	0.0	0.0	1.6600667e7	0.0	0.0	0.0	0.0	0.0	0.0	1.2740557e7	0.0	0.0	0.0	0.0	0.0	0.0	0.0	0.0	0.0	0.0	0.0	0.0	0.0	0.0	0.0	0.0	0.0	0.0	0.0	0.0
12810.7576	2564.5641	0.0	0.0	0.0	0.0	0.0	0.0	0.0	0.0	0.0	0.0	0.0	0.0	0.0	0.0	1.6127824e7	0.0	0.0	0.0	0.0	0.0	0.0	0.0	0.0	0.0	0.0	0.0	0.0	0.0	0.0	0.0	0.0
12989.3953	2600.2943	0.0	199450.0	239384.0	0.0	0.0	0.0	0.0	0.0	0.0	0.0	747507.0	0.0	0.0	0.0	0.0	0.0	0.0	0.0	0.0	0.0	0.0	0.0	0.0	0.0	0.0	0.0	0.0	0.0	0.0	0.0	0.0
13003.4195	2603.0959	2.912617e6	0.0	0.0	0.0	0.0	0.0	0.0	0.0	0.0	0.0	0.0	0.0	0.0	0.0	0.0	0.0	0.0	0.0	0.0	0.0	0.0	0.0	0.0	0.0	0.0	0.0	0.0	0.0	0.0	0.0	0.0
13017.4537	2605.9027	0.0	0.0	0.0	0.0	0.0	0.0	0.0	0.0	0.0	0.0	0.0	0.0	907934.0	0.0	0.0	1.789161e6	1.607155e6	0.0	0.0	0.0	0.0	0.0	0.0	0.0	0.0	0.0	0.0	0.0	0.0	0.0	0.0
13212.7463	2204.4695	0.0	0.0	0.0	0.0	0.0	0.0	0.0	0.0	0.0	0.0	0.0	0.0	0.0	0.0	0.0	0.0	0.0	0.0	0.0	0.0	3.233433e6	3.472351e6	0.0	0.0	3.69429e6	0.0	6.311995e6	139790.0	6.262001e6	0.0	0.0
13225.7663	2206.8068	0.0	0.0	0.0	0.0	0.0	0.0	0.0	0.0	0.0	0.0	0.0	0.0	0.0	0.0	0.0	0.0	0.0	0.0	0.0	0.0	1.618977e6	0.0	0.0	0.0	0.0	3.3830936e7	0.0	0.0	0.0	0.0	0.0
13253.7518	2211.4706	0.0	0.0	0.0	0.0	0.0	0.0	0.0	0.0	0.0	0.0	0.0	0.0	0.0	0.0	0.0	0.0	0.0	0.0	0.0	0.0	3.233433e6	1.657542e7	1.2258959e7	0.0	8.234074e6	7.589225e6	1.2063322e7	139790.0	1.1319175e7	0.0	0.0
13265.8149	2655.7752	0.0	0.0	0.0	0.0	0.0	0.0	0.0	0.0	0.0	0.0	0.0	0.0	0.0	0.0	0.0	0.0	0.0	0.0	0.0	0.0	0.0	0.0	0.0	0.0	0.0	0.0	0.0	8.586138e6	0.0	0.0	0.0
13280.8011	2215.9797	0.0	0.0	0.0	0.0	0.0	0.0	0.0	0.0	0.0	0.0	0.0	0.0	0.0	0.0	0.0	0.0	0.0	0.0	0.0	0.0	2.3800708e7	0.0	0.0	0.0	0.0	0.0	0.0	0.0	0.0	0.0	0.0
13294.8162	2218.1484	0.0	0.0	0.0	0.0	0.0	0.0	0.0	0.0	0.0	0.0	0.0	0.0	0.0	0.0	0.0	0.0	0.0	0.0	0.0	0.0	0.0	0.0	0.0	0.0	6.417199e6	0.0	0.0	0.0	0.0	0.0	0.0
13305.7611	2663.5649	0.0	0.0	0.0	0.0	0.0	3.6533496e7	0.0	0.0	0.0	0.0	0.0	0.0	0.0	0.0	0.0	0.0	0.0	0.0	0.0	0.0	0.0	0.0	0.0	0.0	0.0	0.0	0.0	0.0	0.0	0.0	0.0
13307.8293	2220.4842	0.0	0.0	0.0	0.0	0.0	0.0	0.0	0.0	0.0	0.0	0.0	0.0	0.0	0.0	0.0	0.0	0.0	0.0	0.0	0.0	0.0	3.214577e7	1.2565104e7	0.0	0.0	0.0	0.0	0.0	0.0	0.0	0.0
13308.8388	2220.6527	0.0	0.0	0.0	0.0	0.0	0.0	0.0	0.0	0.0	0.0	0.0	0.0	0.0	0.0	0.0	0.0	0.0	0.0	8.454045e6	0.0	0.0	0.0	0.0	0.0	0.0	0.0	0.0	0.0	0.0	0.0	0.0
13317.8142	2222.1485	0.0	0.0	0.0	0.0	0.0	0.0	0.0	0.0	0.0	0.0	0.0	0.0	0.0	0.0	0.0	0.0	0.0	0.0	0.0	0.0	0.0	0.0	0.0	3.4100224e7	0.0	0.0	0.0	1.86092e6	0.0	0.0	0.0
13327.8834	2668.3892	0.0	0.0	0.0	0.0	0.0	0.0	0.0	0.0	0.0	0.0	0.0	0.0	0.0	0.0	0.0	0.0	0.0	7.005341e6	8.454045e6	4.187005e6	991811.0	3.843468e6	5.377493e6	4.596169e6	0.0	652681.0	1.441937e6	0.0	1.122313e6	0.0	0.0
13362.7433	2675.1621	0.0	0.0	0.0	2.4032046e7	0.0	0.0	0.0	0.0	0.0	0.0	0.0	0.0	729926.0	1.5598464e7	0.0	1.85514e7	2.320323e6	0.0	0.0	0.0	0.0	0.0	0.0	0.0	0.0	0.0	0.0	0.0	0.0	0.0	0.0
13365.8224	2230.1495	0.0	0.0	0.0	0.0	0.0	0.0	0.0	0.0	0.0	0.0	0.0	0.0	0.0	0.0	0.0	0.0	0.0	3.490446e7	3.0970804e7	7.971615e6	0.0	0.0	0.0	0.0	0.0	0.0	0.0	0.0	0.0	0.0	0.0
13366.7421	2676.1624	0.0	0.0	1.6606357e7	0.0	0.0	0.0	0.0	0.0	0.0	0.0	0.0	0.0	0.0	0.0	0.0	0.0	0.0	0.0	0.0	0.0	0.0	0.0	0.0	0.0	0.0	0.0	0.0	0.0	0.0	0.0	0.0
13381.7528	2234.479	0.0	0.0	0.0	0.0	0.0	0.0	0.0	0.0	0.0	0.0	0.0	0.0	0.0	0.0	0.0	0.0	0.0	0.0	0.0	0.0	0.0	0.0	0.0	0.0	1.2930655e7	0.0	0.0	0.0	0.0	0.0	0.0
13385.7344	2233.4686	0.0	0.0	0.0	0.0	0.0	0.0	0.0	0.0	0.0	0.0	0.0	0.0	0.0	0.0	0.0	0.0	0.0	1.3159042e7	2.1359378e7	2.0591266e7	0.0	0.0	0.0	0.0	0.0	0.0	0.0	0.0	0.0	1.20184e6	4.3617416e7
13395.8142	2684.3947	0.0	0.0	0.0	0.0	0.0	0.0	0.0	0.0	0.0	0.0	0.0	0.0	0.0	0.0	0.0	0.0	0.0	0.0	0.0	0.0	0.0	0.0	0.0	0.0	0.0	0.0	0.0	3.114081e6	0.0	1.20184e6	4.3617416e7
13410.8794	2681.3749	0.0	0.0	0.0	0.0	0.0	0.0	0.0	0.0	0.0	0.0	0.0	0.0	0.0	0.0	0.0	0.0	0.0	0.0	599649.0	2.5165646e7	0.0	0.0	0.0	5.052456e6	0.0	0.0	0.0	0.0	0.0	1.20184e6	0.0
13415.8725	2238.1572	0.0	0.0	0.0	0.0	0.0	0.0	0.0	0.0	0.0	0.0	0.0	0.0	0.0	0.0	0.0	0.0	0.0	0.0	0.0	0.0	0.0	0.0	0.0	0.0	5.53121e6	0.0	0.0	0.0	0.0	0.0	0.0
13424.8012	2686.9714	0.0	0.0	0.0	0.0	0.0	0.0	0.0	0.0	0.0	0.0	0.0	0.0	0.0	0.0	0.0	0.0	0.0	0.0	422885.0	2.5165646e7	0.0	4.288208e6	0.0	0.0	0.0	1.00408e6	0.0	0.0	0.0	3.0033074e7	1.514442e6
13478.7261	2698.1576	0.0	0.0	0.0	0.0	0.0	0.0	1.2862809e7	502726.0	0.0	0.0	0.0	0.0	0.0	0.0	0.0	0.0	0.0	0.0	0.0	0.0	0.0	0.0	0.0	0.0	0.0	0.0	0.0	0.0	0.0	0.0	0.0
13497.7388	2252.1357	0.0	0.0	0.0	0.0	0.0	0.0	0.0	0.0	0.0	0.0	0.0	0.0	0.0	0.0	0.0	0.0	0.0	0.0	0.0	0.0	0.0	0.0	1.6631123e7	0.0	0.0	1.6479477e7	1.1734259e7	4.599947e6	2.0474176e7	0.0	0.0
13512.743	2254.6364	0.0	0.0	0.0	0.0	0.0	0.0	0.0	0.0	0.0	0.0	0.0	0.0	0.0	0.0	0.0	0.0	0.0	0.0	0.0	0.0	2.6550194e7	0.0	0.0	0.0	0.0	0.0	0.0	0.0	0.0	0.0	0.0
13529.8262	2257.3162	0.0	0.0	0.0	0.0	0.0	0.0	0.0	0.0	0.0	0.0	0.0	0.0	0.0	0.0	0.0	0.0	0.0	0.0	0.0	0.0	0.0	0.0	0.0	1.9773116e7	0.0	0.0	0.0	0.0	0.0	0.0	0.0
13554.9964	2713.6107	0.0	0.0	0.0	0.0	0.0	0.0	0.0	0.0	0.0	0.0	0.0	0.0	0.0	0.0	0.0	0.0	0.0	0.0	0.0	0.0	4.329381e6	852088.0	4.644837e6	6.875057e6	1.4634864e7	0.0	0.0	0.0	338370.0	0.0	0.0
13556.7819	2713.9693	0.0	0.0	0.0	0.0	0.0	0.0	0.0	0.0	0.0	6.027449e6	0.0	0.0	0.0	0.0	0.0	0.0	0.0	0.0	0.0	0.0	0.0	0.0	0.0	0.0	0.0	0.0	0.0	0.0	0.0	0.0	0.0
13565.8463	2263.4872	0.0	0.0	0.0	0.0	0.0	0.0	0.0	0.0	0.0	0.0	0.0	0.0	0.0	0.0	0.0	0.0	0.0	3.534972e6	8.642152e6	5.080575e6	2.81267e7	852088.0	4.644837e6	1.5167974e7	1.4634864e7	4.453531e6	2.448863e6	187332.0	2.653142e6	0.0	0.0
13595.848	2268.4873	0.0	0.0	0.0	0.0	0.0	0.0	0.0	0.0	0.0	0.0	0.0	0.0	0.0	0.0	0.0	0.0	0.0	0.0	0.0	0.0	0.0	0.0	0.0	0.0	0.0	0.0	0.0	0.0	0.0	195043.0	0.0
13623.8607	2273.1558	0.0	0.0	0.0	0.0	0.0	0.0	0.0	0.0	0.0	0.0	0.0	0.0	0.0	0.0	0.0	0.0	0.0	0.0	0.0	0.0	0.0	0.0	0.0	0.0	0.0	0.0	0.0	0.0	0.0	1.5358342e7	1.1538298e7
13750.005	2294.1802	0.0	0.0	0.0	0.0	0.0	0.0	0.0	0.0	0.0	0.0	0.0	0.0	0.0	0.0	0.0	0.0	0.0	0.0	0.0	0.0	0.0	0.0	6.494689e6	0.0	0.0	0.0	6.708149e6	371696.0	0.0	0.0	0.0
13764.0142	2296.5153	0.0	0.0	0.0	0.0	0.0	0.0	0.0	0.0	0.0	0.0	0.0	0.0	0.0	0.0	0.0	0.0	0.0	0.0	0.0	0.0	0.0	3.078026e6	1.242567e6	7.814467e6	0.0	0.0	892756.0	0.0	1.0860918e7	0.0	0.0
13783.9721	2299.6739	0.0	0.0	0.0	0.0	0.0	0.0	0.0	0.0	0.0	0.0	0.0	0.0	0.0	0.0	0.0	0.0	0.0	0.0	671617.0	0.0	0.0	0.0	2.827795e6	0.0	0.0	0.0	0.0	0.0	0.0	0.0	0.0
13795.0126	2301.6812	0.0	0.0	0.0	0.0	0.0	0.0	0.0	0.0	0.0	0.0	0.0	0.0	0.0	0.0	0.0	0.0	0.0	0.0	0.0	0.0	0.0	0.0	0.0	0.0	0.0	6.797022e6	0.0	0.0	0.0	0.0	0.0
13805.0794	2303.3598	0.0	0.0	0.0	0.0	0.0	0.0	0.0	0.0	0.0	0.0	0.0	0.0	0.0	0.0	0.0	0.0	0.0	0.0	0.0	0.0	1.344789e7	2.326818e6	0.0	0.0	0.0	0.0	0.0	0.0	0.0	0.0	0.0
13810.0641	2304.0224	0.0	0.0	0.0	0.0	0.0	0.0	0.0	0.0	0.0	0.0	0.0	0.0	0.0	0.0	0.0	0.0	0.0	0.0	0.0	0.0	0.0	0.0	0.0	0.0	0.0	0.0	0.0	2.057632e6	0.0	0.0	0.0
13820.128	2305.6998	0.0	0.0	0.0	0.0	0.0	0.0	0.0	0.0	0.0	0.0	0.0	0.0	0.0	0.0	0.0	0.0	0.0	0.0	0.0	0.0	0.0	0.0	0.0	0.0	1.0571719e7	0.0	0.0	0.0	0.0	0.0	0.0
13853.0944	2311.1868	0.0	0.0	0.0	0.0	0.0	0.0	0.0	0.0	0.0	0.0	0.0	0.0	0.0	0.0	0.0	0.0	0.0	3.413731e6	5.224447e6	2.652796e6	0.0	0.0	0.0	0.0	0.0	0.0	0.0	0.0	0.0	0.0	0.0
13873.6616	2777.5457	0.0	0.0	0.0	0.0	0.0	0.0	0.0	0.0	0.0	0.0	0.0	5.671092e6	0.0	0.0	0.0	0.0	0.0	0.0	0.0	0.0	0.0	0.0	0.0	0.0	0.0	0.0	0.0	0.0	0.0	0.0	0.0
13889.6834	2780.3486	0.0	0.0	0.0	0.0	0.0	0.0	0.0	0.0	0.0	0.0	0.0	5.759528e6	0.0	0.0	0.0	0.0	0.0	0.0	0.0	0.0	0.0	0.0	0.0	0.0	0.0	0.0	0.0	0.0	0.0	0.0	0.0
14036.7721	2810.1698	0.0	0.0	3.166542e6	688424.0	0.0	0.0	0.0	0.0	0.0	0.0	0.0	0.0	0.0	0.0	0.0	0.0	0.0	0.0	0.0	0.0	0.0	0.0	0.0	0.0	0.0	0.0	0.0	0.0	0.0	0.0	0.0
14062.8412	2815.3812	0.0	0.0	0.0	0.0	0.0	0.0	0.0	0.0	0.0	7.54049e6	0.0	0.0	0.0	0.0	0.0	0.0	0.0	0.0	0.0	0.0	0.0	0.0	0.0	0.0	0.0	0.0	0.0	0.0	0.0	0.0	0.0
14067.9141	2346.9979	0.0	0.0	0.0	0.0	0.0	0.0	0.0	0.0	0.0	0.0	0.0	0.0	0.0	0.0	0.0	0.0	0.0	0.0	0.0	0.0	0.0	0.0	0.0	0.0	0.0	1.194491e7	0.0	0.0	0.0	0.0	0.0
14076.9091	2348.6645	0.0	0.0	0.0	0.0	0.0	0.0	0.0	0.0	0.0	0.0	0.0	0.0	0.0	0.0	0.0	0.0	0.0	0.0	0.0	0.0	1.2707043e7	1.4705639e7	1.2891306e7	2.1056254e7	1.0597419e7	0.0	2.5331564e7	8.809333e6	2.6611716e7	0.0	0.0
14092.8588	2821.3849	5.804718e6	2.57633e6	4.608279e6	0.0	0.0	0.0	0.0	0.0	0.0	0.0	0.0	0.0	0.0	0.0	0.0	0.0	0.0	0.0	0.0	0.0	0.0	0.0	0.0	0.0	0.0	0.0	0.0	0.0	0.0	0.0	0.0
14110.3076	2824.6771	0.0	0.0	0.0	0.0	0.0	0.0	0.0	0.0	0.0	0.0	0.0	0.0	0.0	0.0	0.0	0.0	0.0	0.0	6.417079e6	0.0	0.0	0.0	0.0	0.0	0.0	0.0	0.0	0.0	0.0	0.0	0.0
14118.9517	2355.6714	0.0	0.0	0.0	0.0	0.0	0.0	0.0	0.0	0.0	0.0	0.0	0.0	0.0	0.0	0.0	0.0	0.0	1.1765206e7	0.0	3.492119e6	0.0	0.0	0.0	0.0	0.0	0.0	0.0	0.0	0.0	0.0	0.0
14162.9556	2835.2038	0.0	0.0	0.0	0.0	0.0	0.0	0.0	0.0	0.0	0.0	0.0	0.0	0.0	0.0	0.0	0.0	0.0	0.0	0.0	0.0	0.0	0.0	0.0	0.0	0.0	0.0	0.0	0.0	0.0	0.0	2.071763e6
14181.9877	2365.8428	0.0	0.0	0.0	0.0	0.0	0.0	0.0	0.0	0.0	0.0	0.0	0.0	0.0	0.0	0.0	0.0	0.0	0.0	0.0	0.0	0.0	0.0	0.0	0.0	0.0	2.722886e6	0.0	0.0	0.0	0.0	0.0
14190.9983	2367.5122	0.0	0.0	0.0	0.0	0.0	0.0	0.0	0.0	0.0	0.0	0.0	0.0	0.0	0.0	0.0	0.0	0.0	0.0	0.0	0.0	588152.0	532482.0	2.698418e6	1.768178e6	0.0	0.0	0.0	0.0	0.0	0.0	0.0
14222.9216	2372.9996	0.0	0.0	0.0	0.0	0.0	0.0	0.0	0.0	0.0	0.0	2.049142e6	0.0	0.0	9.762591e6	1.011307e7	0.0	0.0	0.0	0.0	0.0	0.0	0.0	0.0	0.0	0.0	0.0	0.0	0.0	0.0	0.0	0.0
14231.8923	2374.4947	0.0	0.0	0.0	0.0	0.0	0.0	0.0	0.0	0.0	0.0	0.0	0.0	0.0	0.0	0.0	0.0	7.392513e6	0.0	0.0	0.0	0.0	0.0	0.0	0.0	0.0	0.0	0.0	0.0	0.0	0.0	0.0
14235.8811	2375.1598	0.0	0.0	0.0	0.0	0.0	0.0	0.0	0.0	0.0	0.0	0.0	0.0	7.377158e6	0.0	0.0	0.0	0.0	0.0	0.0	0.0	0.0	0.0	0.0	0.0	0.0	0.0	0.0	0.0	0.0	0.0	0.0
14248.907	2852.3936	0.0	0.0	0.0	0.0	0.0	0.0	4.039593e6	0.0	0.0	0.0	0.0	0.0	0.0	0.0	0.0	0.0	0.0	0.0	0.0	0.0	0.0	0.0	0.0	0.0	0.0	0.0	0.0	0.0	0.0	0.0	0.0
14250.9406	2377.5019	0.0	0.0	0.0	0.0	0.0	0.0	0.0	0.0	0.0	0.0	2.4645e6	0.0	0.0	0.0	0.0	0.0	0.0	0.0	0.0	0.0	0.0	0.0	0.0	0.0	0.0	0.0	0.0	0.0	0.0	0.0	0.0
14267.8667	2382.8272	0.0	0.0	0.0	0.0	1.1125304e7	9.437196e6	0.0	5.095004e6	0.0	0.0	0.0	0.0	0.0	0.0	0.0	8.963793e6	0.0	0.0	0.0	0.0	0.0	0.0	0.0	0.0	0.0	0.0	0.0	0.0	0.0	0.0	0.0
14276.9035	2380.4912	0.0	0.0	0.0	0.0	0.0	0.0	0.0	5.095004e6	0.0	0.0	0.0	0.0	0.0	0.0	0.0	0.0	0.0	0.0	0.0	0.0	0.0	0.0	0.0	0.0	0.0	0.0	0.0	0.0	0.0	0.0	0.0
14305.0024	2863.6128	0.0	0.0	0.0	0.0	0.0	0.0	2.679327e6	0.0	0.0	0.0	0.0	0.0	0.0	0.0	0.0	0.0	0.0	0.0	0.0	0.0	0.0	0.0	0.0	0.0	0.0	0.0	0.0	0.0	0.0	0.0	0.0
14354.9087	2394.9972	0.0	0.0	0.0	0.0	0.0	0.0	0.0	0.0	1.077164e7	0.0	1.994722e6	0.0	0.0	0.0	0.0	0.0	0.0	0.0	0.0	0.0	0.0	0.0	0.0	0.0	0.0	0.0	0.0	0.0	0.0	0.0	0.0
14369.9387	2397.5024	0.0	0.0	0.0	0.0	0.0	9.501011e6	7.301408e6	0.0	0.0	0.0	0.0	0.0	0.0	0.0	0.0	0.0	0.0	0.0	0.0	0.0	0.0	0.0	0.0	0.0	0.0	0.0	0.0	0.0	0.0	0.0	0.0
18477.9564	3082.6745	0.0	0.0	0.0	0.0	0.0	0.0	0.0	0.0	0.0	0.0	0.0	0.0	0.0	0.0	0.0	0.0	0.0	0.0	0.0	0.0	1.7243e6	3.248251e6	2.943697e6	0.0	0.0	0.0	73556.0	0.0	0.0	0.0	0.0
19215.1427	3205.5372	0.0	0.0	0.0	0.0	0.0	0.0	0.0	0.0	0.0	0.0	0.0	0.0	0.0	0.0	0.0	0.0	0.0	0.0	0.0	0.0	0.0	0.0	0.0	0.0	1.252789e6	0.0	2.367462e6	0.0	0.0	0.0	0.0
26643.6303	2962.6379	0.0	0.0	0.0	0.0	0.0	0.0	0.0	0.0	0.0	0.0	0.0	0.0	0.0	0.0	0.0	0.0	0.0	0.0	0.0	0.0	0.0	0.0	0.0	101542.0	0.0	0.0	0.0	0.0	0.0	0.0	0.0
26736.6284	2973.084	0.0	0.0	0.0	0.0	0.0	0.0	0.0	0.0	0.0	0.0	0.0	0.0	0.0	0.0	0.0	0.0	0.0	2.805405e6	1.550664e6	0.0	0.0	0.0	0.0	0.0	0.0	0.0	0.0	0.0	0.0	0.0	0.0
